# Supplementary material for: Digital Support for Daily Oral Hygiene: A Mobile Application to Improve Patients’ Adherence and Management of Periodontitis—Initial Implementation and User Feedback
Source: Dent J (Basel). 2025 Nov 6;13(11):520. doi: 10.3390/dj13110520 (PMC12651269; doi:10.3390/dj13110520)
Supplement: Supplementary file 1 [file dentistry-13-00520-s001.zip]

Archive with 1 entries (1 files):
- dentistry-3886511-supplementary.pdf
